# Supplementary material for: Multi-Omics Analysis Revealed the AGR-FC.C3 Locus of Brassica napus as a Novel Candidate for Controlling Petal Color
Source: Plants (Basel). 2024 Feb 11;13(4):507. doi: 10.3390/plants13040507 (PMC10892695; doi:10.3390/plants13040507)
Supplement: Supplementary file 1 [file plants-13-00507-s001.zip › Table S1.xlsx]

## Sheet: sheet1
Table S1. Evaluation statistics of BSA sequencing data
Sample ID	ReadSum	BaseSum	GC (%)	N (%)	Q20 (%)	CycleQ20 (%)	Q30 (%)
16214	108357472	32507241600	36.86	0.01	97.66	100	94.46
16287	99149191	29744757300	38.71	0	97.84	100	94.77
WP	144341764	43302529200	39.11	0.02	97.68	100	94.41
YP	139191865	41757559500	39.33	0.02	97.61	100	94.25
