# Supplementary material for: Multi-Omics Analysis Revealed the AGR-FC.C3 Locus of Brassica napus as a Novel Candidate for Controlling Petal Color
Source: Plants (Basel). 2024 Feb 11;13(4):507. doi: 10.3390/plants13040507 (PMC10892695; doi:10.3390/plants13040507)
Supplement: Supplementary file 1 [file plants-13-00507-s001.zip › Table S2.xlsx]

## Sheet: Sheet1
Table S2. Statistics of BSA for mapping reference genome results
Sample ID	Total reads	Mapped (%)	Properly mapped (%)	Average depth
16214	216714944	99.41	92	30
16287	198298382	91.85	85.53	22
WP	288683528	91.65	85.81	31
YP	278383730	91.08	85.22	30
