# Supplementary material for: Multi-Omics Analysis Revealed the AGR-FC.C3 Locus of Brassica napus as a Novel Candidate for Controlling Petal Color
Source: Plants (Basel). 2024 Feb 11;13(4):507. doi: 10.3390/plants13040507 (PMC10892695; doi:10.3390/plants13040507)
Supplement: Supplementary file 1 [file plants-13-00507-s001.zip › Table S4.xlsx]

## Sheet: Sheet1
Table S4. Number of genome-wide InDels
Sample ID	16214	16287
16214	0	668993
16287	668993	0
