# Supplementary material for: Multi-Omics Analysis Revealed the AGR-FC.C3 Locus of Brassica napus as a Novel Candidate for Controlling Petal Color
Source: Plants (Basel). 2024 Feb 11;13(4):507. doi: 10.3390/plants13040507 (PMC10892695; doi:10.3390/plants13040507)
Supplement: Supplementary file 1 [file plants-13-00507-s001.zip › Table S5.xlsx]

## Sheet: Sheet1
Table S5. The MYB transcription factor in AGR-FC.C3
Gene ID	AtGI	Genomic position	Function
BnaC03G0706500ZS	AT4G18770	C03:68146128..68148443	Transcription factor MYB98
BnaC03G0722300ZS	AT4G21440	C03:69671216..69672427	Transcription factor MYB102
BnaC03G0731300ZS	AT4G22680	C03:70721116..70722577	Encodes a putative transcription factor (MYB85)
BnaC03G0689100ZS	AT4G37260	C03:66626682..66627596	Transcription factor MYB73
BnaC03G0669700ZS	AT4G38620	C03:64718195..64719188	Transcription repressor MYB4
