# Supplementary material for: Multi-Omics Analysis Revealed the AGR-FC.C3 Locus of Brassica napus as a Novel Candidate for Controlling Petal Color
Source: Plants (Basel). 2024 Feb 11;13(4):507. doi: 10.3390/plants13040507 (PMC10892695; doi:10.3390/plants13040507)
Supplement: Supplementary file 1 [file plants-13-00507-s001.zip › Table S6.xlsx]

## Sheet: Sheet1
Table S6. Statistical results of RNA-Seq
Sample ID	Raw reads	Raw base	Clean reads	Clean base	Q20	Q30	GC content
WP-S2-1	198.14M	29.72G	178.58M	26.79G	0.9871	0.9556	0.4553
WP-S2-2	293.42M	44.01G	279.35M	41.90G	0.982	0.937	0.4588
WP-S2-3	169.66M	25.45G	162.55M	24.38G	0.982	0.9364	0.46
YP-S2-1	200.47M	30.07G	187.03M	28.05G	0.9831	0.9411	0.4585
YP-S2-2	176.52M	26.48G	158.72M	23.81G	0.9869	0.954	0.4582
YP-S2-3	156.20M	23.43G	145.27M	21.79G	0.9835	0.9422	0.4594
WP-S1-1	247.02M	37.05G	220.17M	33.03G	0.9872	0.9561	0.4557
WP-S1-2	213.93M	32.09G	195.89M	29.38G	0.9862	0.9521	0.4618
WP-S1-3	186.42M	27.96G	165.67M	24.85G	0.9864	0.9536	0.4556
YP-S1-1	136.05M	20.41G	127.66M	19.15G	0.9807	0.9341	0.4576
YP-S1-2	187.84M	28.18G	176.52M	26.48G	0.9839	0.9442	0.457
YP-S1-3	183.59M	27.54G	172.98M	25.95G	0.9841	0.9445	0.4579
WP-S3-1	179.46M	26.92G	167.96M	25.19G	0.9835	0.9424	0.4569
WP-S3-2	207.78M	31.17G	195.20M	29.28G	0.9826	0.9393	0.4561
WP-S3-3	187.32M	28.10G	177.24M	26.59G	0.9822	0.9375	0.4574
YP-S3-1	154.92M	23.24G	143.83M	21.57G	0.9828	0.9398	0.4583
YP-S3-2	160.97M	24.15G	141.83M	21.27G	0.9868	0.9545	0.4555
YP-S3-3	157.64M	23.65G	149.38M	22.41G	0.982	0.937	0.4595
