# Supplementary material for: Multi-Omics Analysis Revealed the AGR-FC.C3 Locus of Brassica napus as a Novel Candidate for Controlling Petal Color
Source: Plants (Basel). 2024 Feb 11;13(4):507. doi: 10.3390/plants13040507 (PMC10892695; doi:10.3390/plants13040507)
Supplement: Supplementary file 1 [file plants-13-00507-s001.zip › Table S7.xlsx]

## Sheet: Sheet1
Table S7. The mapping ratios to the genome of RNA-Seq
Sample ID	Total Clean Reads	Total Mapping Ratio	Uniquely Mapping Ratio	Multi Mapping Ratio	Discordantly Mapping Ratio
WP-S2-1	72145970	0.8605	0.7388	0.0469	0.0748
WP-S2-2	76192798	0.8845	0.7579	0.0431	0.0835
WP-S2-3	76676878	0.8956	0.7748	0.0425	0.0783
YP-S2-1	74666874	0.8689	0.7424	0.041	0.0855
YP-S2-2	71973636	0.8825	0.7688	0.0473	0.0664
YP-S2-3	74440200	0.8774	0.7564	0.0419	0.0791
WP-S1-1	71340640	0.8379	0.7144	0.0434	0.0801
WP-S1-2	73291106	0.8758	0.7506	0.0544	0.0708
WP-S1-3	71142102	0.8359	0.7108	0.042	0.0831
YP-S1-1	75094672	0.8661	0.7396	0.043	0.0835
YP-S1-2	75225210	0.8623	0.7327	0.0429	0.0867
YP-S1-3	75412596	0.87	0.7424	0.0433	0.0843
WP-S3-1	74913702	0.8808	0.7532	0.0421	0.0855
WP-S3-2	75197260	0.8762	0.7473	0.0406	0.0883
WP-S3-3	75735842	0.8845	0.7556	0.0416	0.0873
YP-S3-1	74297138	0.8825	0.7577	0.0429	0.0819
YP-S3-2	70519090	0.8634	0.7426	0.046	0.0748
YP-S3-3	75837764	0.8867	0.7573	0.0426	0.0868
