# Supplementary material for: Multi-Omics Analysis Revealed the AGR-FC.C3 Locus of Brassica napus as a Novel Candidate for Controlling Petal Color
Source: Plants (Basel). 2024 Feb 11;13(4):507. doi: 10.3390/plants13040507 (PMC10892695; doi:10.3390/plants13040507)
Supplement: Supplementary file 1 [file plants-13-00507-s001.zip › Table S8.xlsx]

## Sheet: Sheet1
Table S8. The primer sequences of molecular markers
	Sequence (5'-3')
PF1	GCAAAGACGGAATCCACAT
PR1	GCATAATACGCCAAATAGC
PF2	GATACGTCAAGACTTACGCTAC
PR2	GACAACAACATCCCATTCG
