# Supplementary material for: Multi-Omics Analysis Revealed the AGR-FC.C3 Locus of Brassica napus as a Novel Candidate for Controlling Petal Color
Source: Plants (Basel). 2024 Feb 11;13(4):507. doi: 10.3390/plants13040507 (PMC10892695; doi:10.3390/plants13040507)
Supplement: Supplementary file 1 [file plants-13-00507-s001.zip › Table S9.xlsx]

## Sheet: Sheet1
Table S9. Primers used for the RT-qPCR evaluation of gene expression quantified via RNA-Seq
Genes	Forward primer (5'-3')	Reverse primer (5'-3')
BnaC03G0710000ZS	TGGCTAATACGAGTCTAGCTT	CCCGATCGTTTCAATATCTCC
BnaC03G0678200ZS	CAAGGAGAAGAAGATGATAAAGAG	TTTACTCTTGTGATTTGGTCTC
BnaC03G0697300ZS	ATTCTGTCGTAGTCTTCACC	GAGGTGAAGCCAACGCAG
BnaC03G0741600ZS	AGGAACACAGTTTCACCGTA	TATTACCCATCGCTACAACACC
BnaC03G0711900ZS	TCCGATGGTTCAGATTGCTT	TGATCTCTCACCGTCACCAC
BnaC02G0541700ZS	TCTAGTGTCCCAAAGCCTTC	GCAAGACACTCATAGCCT
BnaActin7	GCTGACCGTATGAGCAAAG	AAGATGGATGGACCCGAC
